# Supplementary material for: Efficient Removal of Cr(VI) Ions in Petrochemical Wastewater Using Fe3O4@Saccharomyces cerevisiae Magnetic Nanocomposite
Source: Nanomaterials (Basel). 2022 Sep 19;12(18):3250. doi: 10.3390/nano12183250 (PMC9500928; doi:10.3390/nano12183250)
Supplement: Supplementary file 1 [file nanomaterials-12-03250-s001.zip]

Archive with 1 entries (1 files):
- nanomaterials-1872434-supplementary.pdf
